# Supplementary material for: Antibiofilm and antivirulence potential of silver nanoparticles against multidrug-resistant Acinetobacter baumannii
Source: Sci Rep. 2021 May 24;11:10751. doi: 10.1038/s41598-021-90208-4 (PMC8144575; doi:10.1038/s41598-021-90208-4)
Supplement: Supplementary file 2 — Supplementary Information 2. [file 41598_2021_90208_MOESM2_ESM.xlsx]

## Sheet: Sheet1
Isolate ID	Source	Tetracycline	Erythromycin	Ceftazidime	Cefoxitin	Tobramycin	Gentamicin	Chloramphenicol	Streptomycin	Trimethoprim	Cotrimoxazole	Ciprofloxacin	Amikacin	Levofloxacin	Rifampicin	Imipenem	Azithromycin	Nitrofurantoin	fimH	afa/draBC	cnf1	csgA	cnf2	ibeA	cvaC	iutA	papC	traT	PAI	fyuA	kpsMII	PapGII	papGIII
AC1	wound infection	R	R	R	R	R	S	R	R	R	R	R	R	R	R	R	R	R	+	+	+	+	+	+	+		+	+	̶	̶	̶	̶	+
AC2	wound infection	R	R	R	R	R	R	R	R	R	R	R	R	R	R	R	R	R	+	+	+	+	+	+	+	+	+	+	+	+	̶	+	̶
AC3	wound infection	R	R	R	R	R	R	R	R	R	R	R	R	R	R	R	R	R	+	+	+	+	+	+	+	+	̶	+	+	+	̶	+	̶
AC4	wound infection	R	R	R	R	R	R	R	R	R	R	R	R	R	R	R	R	R	+	+	+	+	+	+	+	+	+	+	+	+	̶	+	̶
AC5	wound infection	R	R	R	R	R	R	R	R	R	R	R	R	R	R	R	R	R	+	+	+	+	+	+	+	+	+	+	+	+	̶	+	̶
AC6	wound infection	R	R	R	R	R	R	R	R	R	R	R	R	R	R	R	R	R	+	+	+	+	+	+	+	+	+	̶	+	+	̶	+	+
AC7	wound infection	R	R	R	R	R	R	R	R	R	R	R	R	R	R	R	R	R	+	+	+	+	+	+	+	+	+	+	+	+	+	+	̶
AC8	wound infection	R	R	R	R	R	S	R	R	R	R	R	R	R	R	R	R	R	+	+	+	+	+	+	+	+	+	+	+	+	+	+	̶
AC9	wound infection	R	R	R	R	R	R	R	R	R	R	R	R	R	R	R	R	R	+	+	+	+	+	+	+	+	+	+	+	+	+	+	̶
AC10	wound infection	R	R	R	R	R	R	R	R	R	R	R	R	R	R	R	R	R	+	+	+	+	+	+	+	+	+	+	+	+	+	̶	̶
AC11	wound infection	R	R	R	R	R	R	R	R	R	R	R	R	R	R	R	R	R	+	+	+	+	+	+	̶	+	̶	+	+	+	+	̶	̶
AC12	wound infection	R	R	R	R	R	R	R	R	R	R	R	R	R	R	R	R	R	+	+	+	+	+	+	̶	+	+	+	̶	̶	+	+	̶
AC13	wound infection	R	R	R	R	R	R	R	R	R	R	R	R	R	R	R	R	R	+	+	+	+	+	̶	̶	+	+	+	+	̶	+	+	̶
AC14	wound infection	R	R	R	R	R	S	R	R	R	R	R	R	R	R	R	R	R	+	+	+	+	̶	̶	̶	+	+	+	+	+	+	+	̶
AC15	wound infection	R	R	R	R	R	R	R	R	R	R	R	R	R	R	R	R	R	+	+	+	+	̶	+	+	+	+	+	+	+	+	+	̶
AC16	wound infection	R	R	R	R	R	R	R	R	R	R	R	R	R	R	R	R	R	+	+	+	+	+	+	+	+	+	+	+	+	+	+	̶
AC17	wound infection	R	R	R	R	R	R	R	R	R	R	R	R	R	R	R	R	R	+	+	+	+	+	+	+	+	+	+	+	+	̶	+	̶
AC18	wound infection	R	R	R	R	R	R	R	R	R	R	R	R	R	R	R	R	R	+	+	+	+	+	+	+	+	+	+	+	+	̶	+	̶
AC19	wound infection	R	R	R	R	R	R	R	R	R	R	R	R	R	R	R	R	R	+	+	+	+	+	+	+	+	+	+	+	+	̶	+	̶
AC20	wound infection	R	R	R	R	R	R	R	R	R	R	R	R	R	R	R	R	R	+	+	+	+	+	+	+	+	+	+	+	+	̶	̶	̶
AC21	wound infection	R	R	R	R	R	R	R	R	R	R	R	R	R	R	R	R	R	+	+	+	+	+	+	+	+	+	+	+	+	+	+	+
AC22	wound infection	R	R	R	R	R	R	R	R	R	R	R	R	R	R	S	R	R	+	+	+	+	+	+	+	̶	̶	̶	+	+	+	+	̶
AC23	wound infection	R	R	R	R	R	R	R	R	R	R	R	R	R	R	R	R	R	+	+	+	+	+	+	+	̶	̶	̶	̶	+	+	+	̶
AC24	wound infection	R	R	R	R	R	R	R	R	R	R	R	R	R	R	R	R	R	+	+	+	+	+	+	+	+	̶	̶	̶	+	+	+	̶
AC25	wound infection	R	R	R	R	R	S	R	R	R	R	R	R	R	R	S	S	S	+	+	+	+	+	+	+	+	̶	̶	+	+	+	̶	+
AC26	wound infection	R	R	R	R	R	R	R	R	R	R	R	R	R	R	R	R	R	+	+	+	+	+	+	+	+	̶	̶	+	+	̶	̶	̶
AC27	wound infection	R	R	R	R	R	R	R	R	R	R	R	R	R	R	S	R	R	+	+	+	+	+	+	+	+	+	̶	+	+	̶	̶	̶
AC28	wound infection	R	R	R	R	R	R	R	R	R	R	R	R	R	R	S	R	R	+	+	+	+	+	+	+	+	+	̶	+	+	̶	̶	̶
AC29	wound infection	R	R	R	R	R	R	R	R	R	R	R	R	R	R	S	R	R	+	+	+	+	+	+	+	+	+	̶	+	̶	̶	̶	̶
AC30	wound infection	R	R	R	R	R	R	R	R	R	R	R	R	R	R	S	R	R	+	+	+	+	+	+	+	+	+	+	+	̶	+	̶	̶
AC31	wound infection	R	R	R	R	R	R	R	R	R	R	R	R	R	R	S	R	R	+	+	+	+	+	+	+	+	+	+	+	̶	+	+	̶
AC32	wound infection	R	R	R	R	R	S	R	R	R	R	R	R	R	R	S	R	R	+	+	+	+	+	+	+	+	+	+	+	̶	+	+	̶
AC33	wound infection	R	R	R	R	R	R	R	R	R	R	R	R	R	R	S	R	R	+	+	+	+	+	+	+	+	+	+	+	+	+	+	̶
AC34	wound infection	R	R	R	R	R	R	R	R	R	R	R	R	R	R	S	R	R	+	+	+	+	+	+	+	+	+	+	+	+	+	+	̶
AC35	wound infection	R	R	R	R	R	R	R	R	R	R	R	R	R	R	S	R	R	+	+	+	+	+	+	+	+	+	+	̶	+	+	+	̶
AC36	wound infection	R	R	R	R	R	R	R	R	R	R	R	R	R	R	S	R	R	+	+	+	+	+	+	+	+	+	+	+	+	+	+	̶
AC37	wound infection	R	R	R	R	R	R	R	R	R	R	R	R	R	R	S	R	R	+	+	+	+	+	+	+	+	̶	+	+	+	+	+	̶
AC38	wound infection	R	R	R	R	R	R	R	R	R	R	R	R	R	R	S	R	R	+	+	+	+	+	+	+	+	̶	+	+	̶	+	+	̶
AC39	wound infection	R	R	R	R	R	R	R	R	R	R	R	R	R	R	S	R	R	+	+	+	+	+	+	+	+	+	+	+	̶	+	+	̶
AC40	wound infection	R	R	R	R	R	R	R	R	R	R	R	R	R	R	S	R	R	+	+	+	+	+	+	+	+	̶	̶	+	̶	̶	+	̶
AC41	wound infection	R	R	R	R	R	S	R	R	R	R	R	R	R	R	S	R	R	+	+	+	+	+	+	+	+	̶	̶	̶	̶	+	̶	̶
AC42	wound infection	R	R	R	R	R	R	R	R	R	R	R	R	R	R	S	R	R	+	+	+	+	+	+	+	+	+	̶	̶	̶	+	̶	̶
AC43	wound infection	R	R	R	R	R	R	R	R	R	R	R	R	R	R	S	R	R	+	+	+	+	+	+	+	+	̶	̶	+	+	+	̶	̶
AC44	wound infection	R	R	R	R	R	R	R	R	R	R	R	R	R	R	S	R	R	+	+	+	+	+	+	+	+	̶	̶	+	̶	+	̶	+
AC45	wound infection	R	R	R	R	R	R	R	R	R	R	R	R	R	S	S	R	R	+	+	+	+	+	+	+	+	+	̶	+	̶	+	̶	̶
AC46	wound infection	R	R	R	R	R	R	R	R	R	R	R	R	R	S	S	R	R	+	+	+	+	+	+	+	+	+	̶	+	+	̶	̶	̶
AC47	wound infection	R	R	R	R	R	R	R	R	R	R	R	R	R	S	S	R	R	+	+	+	+	+	+	+	+	+	̶	+	̶	̶	̶	̶
AC48	wound infection	R	R	R	R	R	R	R	R	R	R	R	R	R	S	S	R	R	+	+	+	+	+	+	+	+	+	̶	̶	̶	̶	̶	̶
AC49	wound infection	R	R	R	R	R	R	R	R	R	R	R	R	R	S	S	R	R	+	+	+	+	+	+	+	+	+	+	̶	̶	̶	̶	̶
AC50	wound infection	R	R	R	R	R	R	R	R	R	R	R	R	R	S	S	R	S	+	+	+	+	+	+	+	+	+	+	+	̶	̶	̶	̶
AC51	wound infection	R	R	R	R	R	R	R	R	R	R	R	R	R	S	S	R	S	+	+	+	+	+	+	+	+	+	+	+	̶	̶	̶	̶
AC52	wound infection	R	R	R	R	R	S	R	R	R	R	R	R	R	S	S	R	S	+	+	+	+	+	+	+	+	̶	+	+	̶	̶	̶	̶
AC53	wound infection	R	R	R	R	R	R	R	R	R	R	R	R	R	S	S	R	S	+	+	+	+	+	+	+	+	̶	+	+	+	̶	̶	̶
AC54	wound infection	R	R	R	R	R	R	R	R	R	R	R	R	R	S	S	R	S	+	+	+	+	+	+	+	̶	̶	+	+	+	̶	̶	+
AC55	wound infection	R	R	R	R	R	R	R	R	R	R	R	R	R	S	S	R	S	+	+	+	+	+	+	̶	̶	̶	+	̶	+	̶	̶	̶
AC56	wound infection	R	R	R	R	R	R	R	R	R	R	R	R	R	S	S	R	S	+	+	+	+	+	+	̶	̶	̶	+	̶	+	̶	̶	̶
AC57	wound infection	R	R	R	R	R	S	R	R	R	R	R	R	R	S	S	R	S	+	+	+	+	+	+	̶	̶	̶	+	̶	+	+	̶	̶
AC58	wound infection	R	R	R	R	R	R	R	R	R	R	R	R	R	S	S	S	S	+	+	+	+	+	+	̶	̶	̶	+	̶	̶	+	̶	̶
AC59	wound infection	R	R	R	R	R	R	R	R	R	R	R	R	R	S	S	S	S	+	+	+	+	+	+	̶	̶	+	+	̶	̶	+	̶	̶
AC60	wound infection	R	R	R	R	R	R	R	R	R	R	R	R	R	S	S	S	S	+	+	+	+	+	+	̶	+	+	+	+	̶	+	̶	̶
AC61	wound infection	R	R	R	R	R	R	R	R	R	R	R	R	R	S	S	S	S	+	+	+	+	+	+	̶	+	+	+	+	̶	+	̶	̶
AC62	wound infection	R	R	R	R	R	R	R	R	R	R	R	R	R	S	S	S	S	+	+	+	+	+	+	+	+	+	+	+	̶	̶	̶	̶
AC63	wound infection	R	R	R	R	R	R	R	R	R	R	R	R	R	S	S	S	S	+	+	+	+	+	+	+	+	+	+	+	+	̶	̶	̶
AC64	wound infection	R	R	R	R	R	R	R	R	R	R	R	R	R	S	S	S	S	+	+	+	+	+	+	+	+	+	+	+	+	̶	̶	̶
AC65	wound infection	R	R	R	R	R	R	R	R	R	R	R	R	R	S	S	S	S	+	+	+	+	+	+	+	+	+	+	+	+	̶	̶	̶
AC66	wound infection	R	R	R	R	R	R	R	R	R	R	R	R	R	S	S	S	S	+	+	+	+	+	+	+	+	̶	+	+	+	̶	̶	̶
AC67	wound infection	R	R	R	R	R	R	R	R	R	R	R	R	R	S	S	S	S	+	+	+	+	+	+	+	+	̶	+	+	+	̶	+	̶
AC68	wound infection	R	R	R	R	R	S	R	R	R	R	R	R	R	S	S	S	S	+	+	+	+	+	+	+	+	̶	+	+	̶	̶	+	̶
AC69	wound infection	R	R	R	R	R	S	R	R	R	R	R	R	R	S	S	S	S	+	+	+	+	+	+	+	+	+	+	+	̶	̶	̶	̶
AC70	wound infection	R	R	R	R	R	R	R	R	R	R	R	R	R	S	S	S	S	+	+	+	+	+	+	+	+	+	+	̶	̶	+	̶	̶
AC71	wound infection	R	R	R	R	R	R	R	R	R	R	R	R	R	S	S	S	S	+	+	+	+	+	+	+	+	+	+	̶	̶	+	̶	̶
AC72	wound infection	R	R	R	R	R	R	R	R	R	R	R	R	R	S	S	S	S	+	+	+	+	+	+	+	+	+	+	̶	+	+	̶	̶
AC73	wound infection	R	R	R	R	R	R	R	R	R	R	R	R	R	S	S	S	S	+	+	+	+	+	+	̶	+	+	+	̶	̶	+	̶	̶
AC74	wound infection	R	R	R	R	R	R	R	R	R	R	R	R	R	S	S	S	S	+	+	+	+	+	+	̶	+	+	̶	̶	̶	+	̶	̶
AC75	wound infection	R	R	R	R	R	R	R	R	R	R	R	R	R	S	S	S	S	+	+	+	+	+	+	̶	+	̶	̶	̶	+	̶	̶	̶
AC76	wound infection	R	R	R	R	R	R	R	R	R	R	R	R	R	S	S	S	S	+	+	+	+	+	+	+	+	̶	̶	̶	+	+	̶	̶
AC77	wound infection	R	R	R	R	R	R	R	R	R	R	R	R	R	S	S	S	S	+	+	+	+	+	+	+	+	̶	+	̶	+	+	̶	̶
AC78	wound infection	R	R	R	R	R	R	R	R	R	R	R	R	R	S	S	S	S	+	+	+	+	+	+	+	+	+	+	̶	+	̶	̶	̶
AC79	wound infection	R	R	R	R	R	R	R	R	R	R	R	R	R	S	S	S	S	+	+	+	+	+	+	+	+	+	+	̶	̶	̶	̶	̶
AC80	wound infection	R	R	R	R	R	R	R	R	R	R	R	R	R	S	S	S	S	+	+	+	+	+	̶	+	̶	+	+	+	̶	+	̶	̶
AC81	wound infection	R	R	R	R	R	R	R	R	R	R	R	R	R	S	S	S	S	+	+	+	+	̶	̶	̶	̶	+	+	+	̶	̶	̶	̶
AC82	wound infection	R	R	R	R	R	S	R	R	R	R	R	R	R	S	S	S	S	+	+	+	+	̶	̶	+	+	+	+	+	̶	̶	̶	̶
AC83	wound infection	R	R	R	R	R	R	R	R	R	R	R	R	R	S	S	S	S	+	+	+	+	̶	̶	̶	+	+	+	+	̶	+	̶	̶
AC84	wound infection	R	R	R	R	R	S	R	R	R	R	R	R	R	S	S	S	S	+	+	+	+	+	̶	+	+	+	+	+	̶	+	̶	̶
AC85	wound infection	R	R	R	R	R	R	R	R	R	R	R	R	R	S	S	S	S	+	+	+	+	+	̶	+	+	+	+	̶	̶	̶	̶	̶
AC86	wound infection	R	R	R	R	R	R	R	R	R	R	R	R	R	S	S	S	S	+	+	+	+	+	̶	̶	̶	+	+	̶	̶	̶	̶	̶
AC87	wound infection	R	R	R	R	R	R	R	R	R	R	R	R	R	S	S	S	S	+	+	+	+	+	̶	̶	+	+	̶	̶	̶	̶	̶	̶
AC88	wound infection	R	R	R	R	R	R	R	R	R	R	R	R	R	S	S	S	S	+	+	+	+	+	̶	̶	+	̶	̶	̶	̶	̶	̶	̶
AC89	wound infection	R	R	R	R	R	R	R	R	R	R	R	R	R	S	S	S	S	+	+	+	+	+	̶	+	̶	̶	̶	+	+		+	̶
AC90	wound infection	R	R	R	R	R	R	R	R	R	R	R	R	R	S	S	S	S	+	+	+	+	+	̶	+	+	+	̶	̶	̶	̶	+	̶
AC91	wound infection	R	R	R	R	R	R	R	R	R	R	R	R	R	S	S	S	S	+	+	+	̶	̶	+	̶	+	̶	+	̶	̶	̶	̶	̶
AC92	wound infection	R	R	R	R	R	R	R	R	R	R	R	R	R	S	S	S	S	+	+	+	̶	̶	̶	+	̶	̶	+	̶	+	̶	̶	̶
AC93	wound infection	R	R	R	R	R	R	R	R	R	R	R	R	R	S	S	S	S	+	+	+	+	̶	+	+	̶	̶	+	̶	̶	̶	̶	̶
AC94	wound infection	R	R	R	R	R	R	R	R	R	R	R	R	R	S	S	S	S	+	+	+	+	̶	̶	̶	̶	+	+	̶	̶	̶	̶	̶
AC95	wound infection	R	R	R	R	R	R	R	R	R	R	R	R	R	S	S	S	S	+	+	+	+	̶	̶	+	̶	+	+	̶	̶	̶	̶	̶
AC96	wound infection	R	R	R	R	R	R	R	R	R	R	R	R	R	S	S	S	S	+	+	+	+	̶	+	̶	̶	+	̶	̶	̶	+	̶	̶
AC97	wound infection	R	R	R	R	R	R	R	R	R	R	R	R	R	S	S	S	S	+	+	+	̶	̶	̶	̶	̶	+	̶	̶	̶	̶	̶	̶
AC98	wound infection	R	R	R	R	R	R	R	R	R	R	R	R	R	S	S	S	S	+	+	+	+	̶	̶	+	̶	+	̶	̶	+	̶	̶	̶
AC99	wound infection	R	R	R	R	R	R	R	R	R	R	R	R	R	S	S	S	S	+	+	+	+	̶	̶	+	̶	̶	+	̶	̶	̶	̶	̶
AC100	wound infection	R	R	R	R	R	R	R	R	R	R	R	R	R	S	S	S	S	+	+	+	+	̶	̶	+	̶	̶	+	̶	̶	̶	̶	+
AC101	wound infection	R	R	R	R	R	S	R	R	R	R	R	R	R	S	S	S	S	+	+	+	̶	̶	̶	̶	̶	+	+	̶	̶	̶	̶	̶
AC102	wound infection	R	R	R	R	R	R	R	R	R	R	R	R	R	S	S	S	S	+	+	+	̶	̶	+	+	̶	̶	̶	̶	̶	̶	̶	̶
AC103	wound infection	R	R	R	R	R	R	R	R	R	R	R	R	R	S	S	S	S	+	+	+	̶	̶	̶	̶	̶	̶	+	̶	̶	̶	̶	̶
AC104	wound infection	R	R	R	R	R	R	R	R	R	R	R	R	R	S	S	S	S	+	+	+	̶	̶	̶	̶	+	+	+	̶	̶	̶	̶	̶
AC105	wound infection	R	R	R	R	R	R	R	R	R	R	R	R	R	S	S	S	S	+	+	+	̶	̶	̶	+	+	+	+	̶	̶	̶	̶	̶
AC106	wound infection	R	R	R	R	R	R	R	R	R	R	R	R	R	S	S	S	S	+	+	+	̶	̶	̶	+	̶	+	̶	̶	̶	̶	̶	̶
AC107	wound infection	R	R	R	R	R	R	R	R	R	R	R	R	R	S	S	S	S	+	+	+	̶	̶	̶	+	̶	+	̶	̶	̶	̶	+	̶
AC108	wound infection	R	R	R	R	R	R	R	R	R	R	R	R	R	S	S	S	S	+	+	+	̶	̶	̶	̶	̶	+	̶	̶	̶	̶	+	̶
AC109	wound infection	R	R	R	R	R	R	R	R	R	R	R	R	R	S	S	S	S	+	+	+	̶	̶	̶	̶	̶	̶	̶	+	̶	̶	̶	̶
AC110	wound infection	R	R	R	R	R	R	R	R	R	R	R	R	R	S	S	S	S	̶	̶	̶	̶	̶	̶	̶	̶	̶	̶	̶	̶	̶	̶	̶
AC111	wound infection	R	R	R	R	R	S	R	R	R	R	R	R	R	S	S	S	S	̶	̶	̶	̶	̶	̶	̶	̶	̶	̶	̶	+	̶	̶	̶
AC112	wound infection	R	R	R	R	R	S	R	R	R	R	R	R	R	S	S	S	S	̶	̶	̶	̶	̶	̶	̶	̶	̶	+	̶	̶	̶	̶	̶
AC113	wound infection	R	R	R	R	R	R	R	R	R	R	R	R	R	S	S	S	S	̶	̶	̶	̶	̶	̶	̶	̶	+	̶	̶	̶	̶	̶	̶
AC114	wound infection	R	R	R	R	R	R	R	R	R	R	R	R	R	S	S	S	S	̶	̶	̶	̶	̶	̶	̶	̶	̶	̶	̶	̶	̶	̶	̶
AC115	wound infection	R	R	R	R	R	R	R	R	R	R	R	R	R	S	S	S	S	̶	̶	̶	̶	̶	̶	̶	̶	̶	̶	̶	̶	̶	̶	̶
AC116	wound infection	R	R	R	R	R	R	R	R	R	R	R	R	R	S	S	S	S	̶	̶	̶	̶	̶	̶	̶	̶	+	̶	̶	̶	̶	̶	̶
AC117	wound infection	R	R	R	R	R	R	R	R	R	R	R	R	R	S	S	S	S	̶	̶	̶	̶	̶	̶	̶	̶	+	̶	̶	̶	̶	̶	̶
AC118	wound infection	R	R	R	R	R	R	R	R	R	R	R	R	R	S	S	S	S	̶	̶	+	̶	̶	̶	̶	̶	+	̶	̶	̶	̶	̶	̶
AC119	wound infection	R	R	R	R	R	R	R	R	R	R	R	R	R	S	S	S	S	+	+	+	̶	̶	̶	̶	̶	+	̶	̶	̶	̶	̶	̶
AC120	wound infection	R	R	R	R	R	R	R	R	R	R	R	R	R	S	S	S	S	+	+	̶	̶	̶	̶	̶	̶	+	̶	̶	̶	̶	̶	̶
AC121	wound infection	R	R	R	R	R	R	R	R	R	R	R	R	R	S	S	S	S	+	+	̶	̶	̶	̶	̶	̶	̶	̶	̶	̶	̶	̶	̶
AC122	wound infection	R	R	R	R	R	R	R	R	R	R	R	R	R	S	S	S	S	+	+	̶	̶	̶	̶	̶	̶	̶	̶	̶	̶	̶	̶	̶
AC123	wound infection	R	R	R	R	R	R	R	R	R	R	R	R	R	S	S	S	S	+	+	̶	̶	̶	̶	̶	̶	̶	̶	̶	̶	̶	̶	̶
AC124	wound infection	R	R	R	R	R	R	R	R	R	R	R	R	R	S	S	S	S	+	+	̶	̶	̶	̶	̶	̶	̶	+	̶	̶	̶	̶	̶
AC125	wound infection	R	R	R	R	R	S	R	R	R	R	R	R	R	S	S	S	S	+	+	̶	̶	̶	̶	̶	̶	̶	̶	̶	̶	̶	̶	̶
AC126	wound infection	R	R	R	R	R	R	R	R	R	R	R	R	R	S	S	S	S	+	+	̶	̶	̶	̶	̶	̶	̶	̶	̶	̶	+	̶	̶
AC127	wound infection	R	R	R	R	R	R	R	R	R	R	R	R	R	S	S	S	S	+	+	̶	̶	̶	̶	̶	̶	̶	̶	̶	̶	̶	̶	̶
AC128	wound infection	R	R	R	R	R	R	R	R	R	R	R	R	R	S	S	S	S	+	+	̶	̶	̶	̶	̶	̶	̶	̶	̶	̶	̶	̶	̶
AC129	wound infection	R	R	R	R	R	S	R	R	R	R	R	R	R	S	S	S	S	+	+	̶	̶	̶	̶	̶	̶	̶	̶	̶	̶	̶	̶	̶
AC130	wound infection	R	R	R	R	R	R	R	R	R	R	R	R	R	S	S	S	S	+	+	̶	̶	̶	̶	̶	̶	̶	̶	̶	̶	̶	̶	̶
AC131	wound infection	R	R	R	R	R	R	R	R	R	R	R	R	R	S	S	S	S	+	+	̶	̶	̶	̶	̶	̶	̶	̶	̶	̶	̶	̶	̶
AC132	wound infection	R	R	R	R	R	R	R	R	R	R	R	R	R	S	S	S	S	+	+	̶	̶	̶	̶	̶	̶	̶	̶	̶	̶	̶	̶	̶
AC133	wound infection	R	R	R	R	R	R	R	R	R	R	R	R	R	S	S	S	S	+	+	̶	̶	̶	̶	̶	̶	̶	̶	̶	̶	̶	̶	̶
AC134	wound infection	R	R	R	R	R	R	R	R	R	R	R	R	R	S	S	S	S	+	+	̶	̶	̶	̶	̶	̶	̶	̶	̶	̶	̶	̶	̶
AC135	wound infection	R	R	R	R	R	R	R	R	R	R	R	R	R	S	S	S	S	+	+	̶	̶	̶	̶	̶	̶	̶	̶	̶	̶	̶	̶	̶
AC136	wound infection	R	R	R	R	R	R	R	R	R	R	R	R	R	S	S	S	S	+	+	̶	̶	̶	̶	̶	̶	̶	̶	̶	̶	̶	̶	̶
AC137	wound infection	R	R	R	R	R	R	R	R	R	R	R	R	R	S	S	S	S	+	+	̶	̶	̶	̶	̶	̶	̶	̶	̶	̶	̶	̶	̶
AC138	wound infection	R	R	R	R	R	R	R	R	R	R	R	R	R	S	S	S	S	+	+	̶	̶	̶	̶	̶	̶	̶	̶	̶	̶	̶	̶	̶
AC139	wound infection	R	R	R	R	R	R	R	R	R	R	R	R	R	S	S	S	S	+	+	̶	̶	̶	̶	̶	̶	̶	̶	̶	̶	̶	̶	̶
AC140	wound infection	R	R	R	R	R	R	R	R	R	R	R	R	R	S	S	S	S	+	+	̶	̶	̶	̶	̶	̶	̶	̶	̶	̶	̶	̶	̶
AC141	wound infection	R	R	R	R	R	R	R	R	R	R	R	R	R	S	S	S	S	+	+	̶	̶	̶	̶	̶	̶	̶	̶	̶	̶	̶	̶	̶
AC142	wound infection	R	R	R	R	R	R	R	R	R	R	R	R	R	S	S	S	S	+	+	̶	̶	̶	̶	̶	̶	̶	̶	̶	̶	̶	̶	̶
AC143	wound infection	R	R	R	R	R	R	R	R	R	R	R	R	R	S	S	S	S	+	+	̶	̶	̶	̶	̶	̶	̶	̶	̶	̶	̶	̶	̶
AC144	wound infection	R	R	R	R	R	R	R	R	R	R	R	R	R	S	S	S	S	+	+	̶	̶	̶	̶	̶	̶	̶	̶	̶	̶	̶	̶	̶
AC145	wound infection	R	R	R	R	R	R	R	R	R	R	R	R	R	S	S	S	S	+	+	̶	̶	̶	̶	̶	̶	̶	̶	̶	̶	̶	̶	̶
AC146	wound infection	R	R	R	R	R	R	R	R	R	R	R	R	R	S	S	S	S	+	+	̶	̶	̶	̶	̶	̶	̶	̶	̶	̶	̶	̶	̶
AC147	wound infection	R	R	R	R	R	R	R	R	R	R	R	R	R	S	S	S	S	+	+	̶	̶	̶	̶	̶	̶	̶	̶	̶	̶	̶	̶	̶
AC148	wound infection	R	R	R	R	R	R	R	R	R	R	R	R	R	S	S	S	S	+	+	̶	̶	̶	̶	̶	̶	̶	̶	̶	̶	̶	̶	̶
AC149	wound infection	R	R	R	R	R	R	R	R	R	R	R	R	R	S	S	S	S	+	+	̶	̶	̶	̶	̶	̶	̶	̶	̶	̶	̶	̶	̶
AC150	wound infection	R	R	R	R	R	R	R	R	R	R	R	R	R	S	S	S	S	+	+	̶	̶	̶	̶	̶	̶	̶	̶	̶	̶	̶	̶	̶
AC151	wound infection	R	R	R	R	R	S	R	R	R	R	R	R	R	S	S	S	S	+	+	̶	̶	̶	̶	̶	̶	̶	̶	̶	̶	̶	̶	̶
AC152	wound infection	R	R	R	R	R	R	R	R	R	R	R	R	R	S	S	S	S	+	+	̶	̶	̶	̶	̶	̶	̶	̶	̶	̶	̶	̶	̶
AC153	wound infection	R	R	R	R	R	R	R	R	R	R	R	R	R	S	S	S	S	+	+	̶	̶	̶	̶	̶	̶	̶	̶	̶	̶	̶	̶	̶
AC154	wound infection	R	R	R	R	R	R	R	R	R	R	R	R	R	S	S	S	S	+	+	̶	̶	̶	̶	̶	̶	̶	̶	̶	̶	̶	̶	̶
AC155	wound infection	R	R	R	R	R	R	R	R	R	R	R	R	R	S	S	S	S	+	+	̶	̶	̶	̶	̶	̶	̶	̶	̶	̶	̶	̶	̶
AC156	wound infection	R	R	R	R	R	R	R	R	R	R	R	R	R	S	S	S	S	+	+	̶	̶	̶	̶	̶	̶	̶	̶	̶	̶	̶	̶	̶
AC157	wound infection	R	R	R	R	R	R	R	R	R	R	R	R	R	S	S	S	S	+	̶	̶	̶	̶	̶	̶	̶	̶	̶	̶	̶	̶	̶	̶
AC158	wound infection	R	R	R	R	R	R	R	R	R	R	R	R	R	S	S	S	S	+	̶	̶	̶	̶	̶	̶	̶	̶	̶	̶	̶	̶	̶	̶
AC159	wound infection	R	R	R	R	R	R	R	R	R	R	R	R	R	S	S	S	S	+	̶	̶	̶	̶	̶	̶	̶	̶	̶	̶	̶	̶	̶	̶
AC160	wound infection	R	R	R	R	R	R	R	R	R	R	R	R	R	S	S	S	S	+	̶	̶	̶	̶	̶	̶	̶	̶	̶	̶	̶	̶	̶	̶
AC161	wound infection	R	R	R	R	R	R	R	R	R	R	R	R	R	S	S	S	S	+	̶	̶	̶	̶	̶	̶	̶	̶	̶	̶	̶	̶	̶	̶
AC162	wound infection	R	R	R	R	R	R	R	R	R	R	R	R	R	S	S	S	S	+	̶	̶	̶	̶	̶	̶	̶	̶	̶	̶	̶	̶	̶	̶
AC163	wound infection	R	R	R	R	R	R	R	R	R	R	R	R	R	S	S	S	S	+	̶	̶	̶	̶	̶	̶	̶	̶	̶	̶	̶	̶	̶	̶
AC164	wound infection	R	R	R	R	R	R	R	R	R	R	R	R	R	S	S	S	S	+	̶	̶	̶	̶	̶	̶	̶	̶	̶	̶	̶	̶	̶	̶
AC165	wound infection	R	R	R	R	R	R	R	R	R	R	R	R	R	S	S	S	S	+	̶	̶	̶	̶	̶	̶	̶	̶	̶	̶	̶	̶	̶	̶
AC166	wound infection	R	R	R	R	R	R	R	R	R	R	R	R	R	S	S	S	S	+	̶	̶	̶	̶	̶	̶	̶	̶	̶	̶	̶	̶	̶	̶
AC167	wound infection	R	R	R	R	R	R	R	R	R	R	R	R	R	S	S	S	S	+	̶	̶	̶	̶	̶	̶	̶	̶	̶	̶	̶	̶	̶	̶
AC168	wound infection	R	R	R	R	R	R	R	R	R	R	R	R	R	S	S	S	S	+	̶	̶	̶	̶	̶	̶	̶	̶	̶	̶	̶	̶	̶	̶
AC169	wound infection	R	R	R	R	R	R	R	R	R	R	R	R	R	S	S	S	S	+	̶	̶	̶	̶	̶	̶	̶	̶	̶	̶	̶	̶	̶	̶
AC170	wound infection	R	R	R	R	R	S	R	R	R	R	R	R	R	S	S	S	S	̶	̶	̶	̶	̶	̶	̶	̶	̶	̶	̶	̶	̶	̶	̶
AC171	wound infection	R	R	R	R	R	R	R	R	R	R	R	R	R	S	S	S	S	̶	̶	̶	̶	̶	̶	̶	̶	̶	̶	̶	̶	̶	̶	̶
AC172	wound infection	R	R	R	R	R	R	R	R	R	R	R	R	R	S	S	S	S	̶	̶	̶	̶	̶	̶	̶	̶	̶	̶	̶	̶	̶	̶	̶
AC173	wound infection	R	R	R	R	R	R	R	R	R	R	R	R	R	S	S	S	S	̶	̶	̶	̶	̶	̶	̶	̶	̶	̶	̶	̶	̶	̶	̶
AC174	wound infection	R	R	R	R	R	R	R	R	R	R	R	R	R	S	S	S	S	̶	̶	̶	̶	̶	̶	̶	̶	̶	̶	̶	̶	̶	̶	̶
AC175	wound infection	R	R	R	R	R	R	R	R	R	R	R	R	R	S	S	S	S	̶	̶	̶	̶	̶	̶	̶	̶	̶	̶	̶	̶	̶	̶	̶
AC176	wound infection	R	R	R	R	R	R	R	R	R	R	R	R	R	S	S	S	S	̶	̶	̶	̶	̶	̶	̶	̶	̶	̶	̶	̶	̶	̶	̶
AC177	wound infection	R	R	R	R	R	R	R	R	R	R	R	R	R	S	S	S	S	̶	̶	̶	̶	̶	̶	̶	̶	̶	̶	̶	̶	̶	̶	̶
AC178	wound infection	R	R	R	R	R	R	R	R	R	R	R	R	R	S	S	S	S	̶	̶	̶	̶	̶	̶	̶	̶	̶	̶	̶	̶	̶	̶	̶
AC179	wound infection	R	R	R	R	R	R	R	R	R	R	R	R	R	S	S	S	S	̶	̶	̶	̶	̶	̶	̶	̶	̶	̶	̶	̶	̶	̶	̶
AC180	wound infection	R	R	R	R	R	R	R	R	R	R	R	R	R	S	S	S	S	̶	̶	̶	̶	̶	̶	̶	̶	̶	̶	̶	̶	̶	̶	̶
AC181	wound infection	R	R	R	R	R	R	R	R	R	R	R	R	R	S	S	S	S	̶	̶	̶	̶	̶	̶	̶	̶	̶	̶	̶	̶	̶	̶	̶
AC182	wound infection	R	R	R	R	R	R	R	R	R	R	R	R	R	S	S	S	S	̶	̶	̶	̶	̶	̶	̶	̶	̶	̶	̶	̶	̶	̶	̶
AC183	wound infection	R	R	R	R	R	S	R	R	R	R	R	R	R	S	S	S	S	̶	̶	̶	̶	̶	̶	̶	̶	̶	̶	̶	̶	̶	̶	̶
AC184	wound infection	R	R	R	R	R	R	R	R	R	R	R	R	R	S	S	S	S	̶	̶	̶	̶	̶	̶	̶	̶	̶	̶	̶	̶	̶	̶	̶
AC185	wound infection	R	R	R	R	R	R	R	R	R	R	R	R	R	S	S	S	S	̶	̶	̶	̶	̶	̶	̶	̶	̶	̶	̶	̶	̶	̶	̶
AC186	wound infection	R	R	R	R	R	R	R	R	R	R	R	R	R	S	S	S	S	̶	̶	̶	̶	̶	̶	̶	̶	̶	̶	̶	̶	̶	̶	̶
AC187	wound infection	R	R	R	R	R	R	R	R	R	R	R	R	R	S	S	S	S	̶	̶	̶	̶	̶	̶	̶	̶	̶	̶	̶	̶	̶	̶	̶
AC188	wound infection	R	R	R	R	R	R	R	R	R	R	R	R	R	S	S	S	S	̶	̶	̶	̶	̶	̶	̶	̶	̶	̶	̶	̶	̶	̶	̶
AC189	wound infection	R	R	R	R	R	R	R	R	R	R	R	R	R	S	S	S	S	̶	̶	̶	̶	̶	̶	̶	̶	̶	̶	̶	̶	̶	̶	̶
AC190	wound infection	R	R	R	R	R	R	R	R	R	R	R	R	R	S	S	S	S	̶	̶	̶	̶	̶	̶	̶	̶	̶	̶	̶	̶	̶	̶	̶
AC191	wound infection	R	R	R	R	R	R	R	R	R	R	R	R	R	S	S	S	S	̶	̶	̶	̶	̶	̶	̶	̶	̶	̶	̶	̶	̶	̶	̶
AC192	wound infection	R	R	R	R	R	R	R	R	R	R	R	R	R	S	S	S	S	̶	̶	̶	̶	̶	̶	̶	̶	̶	̶	̶	̶	̶	̶	̶
AC193	wound infection	R	R	R	R	R	R	R	R	R	R	R	R	R	S	S	S	S	̶	̶	̶	̶	̶	̶	̶	̶	̶	̶	̶	̶	̶	̶	̶
AC194	wound infection	R	R	R	R	R	R	R	R	R	R	R	R	R	S	S	S	S	̶	̶	̶	̶	̶	̶	̶	̶	̶	̶	̶	̶	̶	̶	̶
AC195	wound infection	R	R	R	R	R	R	R	R	R	R	R	R	R	S	S	S	S	̶	̶	̶	̶	̶	̶	̶	̶	̶	̶	̶	̶	̶	̶	̶
AC196	wound infection	R	R	R	R	R	R	R	R	R	R	R	R	R	S	S	S	S	̶	̶	̶	̶	̶	̶	̶	̶	̶	̶	̶	̶	̶	̶	̶
AC197	wound infection	R	R	R	R	R	R	R	R	R	R	R	R	R	S	S	S	S	̶	̶	̶	̶	̶	̶	̶	̶	̶	̶	̶	̶	̶	̶	̶
AC198	wound infection	R	R	R	R	R	R	R	R	R	R	R	R	R	S	S	S	S	̶	̶	̶	̶	̶	̶	̶	̶	̶	̶	̶	̶	̶	̶	̶
AC199	wound infection	R	R	R	R	R	R	R	R	R	R	R	R	R	S	S	S	S	̶	̶	̶	̶	̶	̶	̶	̶	̶	̶	̶	̶	̶	̶	̶
AC200	wound infection	R	R	R	R	R	R	R	R	R	R	R	R	R	S	S	S	S	̶	̶	̶	̶	̶	̶	̶	̶	̶	̶	̶	̶	̶	̶	̶
